# Supplementary material for: Revisiting the Growth Modulon of Corynebacterium glutamicum Under Glucose Limited Chemostat Conditions
Source: Front Bioeng Biotechnol. 2020 Oct 15;8:584614. doi: 10.3389/fbioe.2020.584614 (PMC7594717; doi:10.3389/fbioe.2020.584614)
Supplement: Supplementary file 2 [file Table_2.XLSX]

## Sheet: Sheet 1
Metabolite pools of chemostat processes A, B, C
D-Glucose 6-phosphate	µ	MEAN	STD
	h-1	µmol gCDW-1	µmol gCDW-1
Process A	0.2	1.5188	0.099112
	0.3	4.87253	0.403602
	0.4	7.07047	0.0851762
Process B	0.2	1.23072	0.00922734
	0.3	4.45618	0.148074
	0.4	6.63415	0.741871
Process C	0.2	1.22163	0.0539874
	0.3	3.64185	0.189863
	0.4	6.23818	0.430976
D-Fructose 6-phosphate	µ	MEAN	STD
Process A	0.2	0.755419	0.0786771
	0.3	2.42551	0.149816
	0.4	3.55689	0.0405798
Process B	0.2	0.607798	0.0358218
	0.3	2.20663	0.02765
	0.4	3.18559	0.186589
Process C	0.2	0.56085	0.00933964
	0.3	1.83584	0.0658963
	0.4	2.9901	0.148826
D-Fructose 1,6-bisphosphate	µ	MEAN	STD
Process A	0.2	1.05377	0.175557
	0.3	6.23585	0.0504175
	0.4	11.416	0.813657
Process B	0.2	0.777182	0.0897906
	0.3	4.11952	0.117652
	0.4	8.67954	1.21361
Process C	0.2	0.721885	0.00352527
	0.3	3.25777	0.237589
	0.4	7.88896	1.22393
DHAP	µ	MEAN	STD
Process A	0.2	0.198312	0.0401229
	0.3	0.632893	0.0620377
	0.4	0.86285	0.128655
Process B	0.2	0.156812	0.0313492
	0.3	0.453089	0.0538271
	0.4	0.488334	0.00361644
Process C	0.2	0.115945	0.00759917
	0.3	0.472404	0.0248795
	0.4	0.550972	0.00707843
D-Glycerate 2/3-phosphate	µ	MEAN	STD
Process A	0.2	1.2393	0.0905089
	0.3	1.19801	0.0991198
	0.4	0.556931	0.061577
Process B	0.2	0.879294	0.0819985
	0.3	0.810628	0.102431
	0.4	0.676525	0.0120192
Process C	0.2	1.0276	0.0413946
	0.3	0.865289	0.145632
	0.4	0.727418	0.0361777
PEP	µ	MEAN	STD
Process A	0.2	1.70861	0.0995539
	0.3	1.40835	0.0564332
	0.4	0.887901	0.0529163
Process B	0.2	1.34544	0.0608305
	0.3	1.2219	0.0602913
	0.4	0.85836	0.0732098
Process C	0.2	1.37303	0.00923335
	0.3	1.16874	0.070818
	0.4	0.941253	0.0256732
Citrate/Isocitrat	µ	MEAN	STD
Process A	0.2	0.00158154
	0.3	0.00526638	0.000496113
	0.4	0.00650202	0.000391192
Process B	0.2	0.00299307	0.000444356
	0.3	0.00706068	0.000483058
	0.4	0.015292	0.000851228
Process C	0.2	0.00376194	0.000981395
	0.3	0.00773819	0.00157423
	0.4	0.00918132	0.000587049
AKG	µ	MEAN	STD
Process A	0.2	0.620197	0.101565
	0.3	0.633311	0.023341
	0.4	0.673137	0.0450452
Process B	0.2	0.877543	0.109046
	0.3	0.557495	0.0131466
	0.4	0.516915	0.023355
Process C	0.2	0.743808	0.0448307
	0.3	0.559631	0.026506
	0.4	0.558587	0.0321351
Succinate	µ	MEAN	STD
Process A	0.2	7.87496	1.59195
	0.3	10.8993	0.148307
	0.4	9.08427	0.881024
Process B	0.2	6.95676	0.165328
	0.3	8.56381	0.0302171
	0.4	8.43126	0.768798
Process C	0.2	6.53461	0.0721042
	0.3	8.33404	0.40566
	0.4	8.60557	1.02877
Fumarate	µ	MEAN	STD
Process A	0.2	0.063311	0.00647712
	0.3	0.109078	0.00659273
	0.4	0.103569	0.0115258
Process B	0.2	0.0543946	0.000467396
	0.3	0.0797555	0.00460794
	0.4	0.111536	0.012097
Process C	0.2	0.0591547	0.00340831
	0.3	0.0887577	0.0114184
	0.4	0.104	0.0110563
L-Malate	µ	MEAN	STD
Process A	0.2	0.352071	0.0342242
	0.3	0.66505	0.0159849
	0.4	0.700833	0.0475096
Process B	0.2	0.316981	0.0114492
	0.3	0.553487	0.00704218
	0.4	0.79794	0.0636332
Process C	0.2	0.358671	0.0115595
	0.3	0.591012	0.0397789
	0.4	0.74403	0.0545873
Pentose 5-phosphate (ribose 5-phosphate + ribulose 5-phosphate)	µ	MEAN	STD
Process A	0.2	0.983387	0.0472601
	0.3	0.906186	0.036564
	0.4	1.11808	0.066031
Process B	0.2	0.818948	0.035195
	0.3	0.809634	0.0443069
	0.4	0.937007	0.00427765
Process C	0.2	0.866189	0.0223004
	0.3	0.755173	0.0582431
	0.4	0.946422	0.0990411
Sedoheptulose 7-phosphate	µ	MEAN	STD
Process A	0.2	0.500625	0.0772162
	0.3	0.841981	0.031194
	0.4	0.812368	0.00877168
Process B	0.2	0.419271	0.0262582
	0.3	0.743532	0.0324705
	0.4	0.838312	0.0356265
Process C	0.2	0.401508	0.00417835
	0.3	0.690379	0.0194608
	0.4	0.844471	0.0464332
L-Alanine	µ	MEAN	STD
Process A	0.2	5.12415	0.565041
	0.3	6.17449	0.171512
	0.4	6.9151	0.179398
Process B	0.2	4.98753	0.0725753
	0.3	5.26802	0.119897
	0.4	6.14279	0.022816
Process C	0.2	5.44869	1.0848
	0.3	5.32155	0.656518
	0.4	6.04636	0.163298
L-Phenylalanine	µ	MEAN	STD
Process A	0.2	0.051564	0.00666381
	0.3	0.0849163	0.000636952
	0.4	0.138369	0.00333267
Process B	0.2	0.0477479	0.00337491
	0.3	0.0805174	0.00173276
	0.4	0.138578	0.00516677
Process C	0.2	0.0457597	0.00093864
	0.3	0.0728157	0.00583534
	0.4	0.123956	0.0107478
L-Tryptophan	µ	MEAN	STD
Process A	0.2	0.0215864	0.00111106
	0.3	0.0255498	0.000893527
	0.4	0.0260957	3.95239e-05
Process B	0.2	0.0212475	0.000917187
	0.3	0.025131	0.00058909
	0.4	0.0269953	0.00239613
Process C	0.2	0.0202172	0.000188516
	0.3	0.0257098	0.00530746
	0.4	0.0262007	0.00249124
L-Tyrosin	µ	MEAN	STD
Process A	0.2	0.0353456	0.0036694
	0.3	0.0662899	0.00314234
	0.4	0.10235	0.00537627
Process B	0.2	0.0350772	0.00176733
	0.3	0.0560397	0.0030351
	0.4	0.0914445	0.00422494
Process C	0.2	0.0320243	0.00046862
	0.3	0.0489212	0.00587277
	0.4	0.088874	0.0034164
L-Valine	µ	MEAN	STD
Process A	0.2	2.37423	0.259841
	0.3	3.29764	0.0537355
	0.4	2.49156	0.0314634
Process B	0.2	2.25694	0.146561
	0.3	2.82082	0.0561219
	0.4	2.45598	0.0438425
Process C	0.2	2.1087	0.0246285
	0.3	2.99529	0.1839
	0.4	2.95568	0.134734
L-Leucine	µ	MEAN	STD
Process A	0.2	0.685989	0.09768
	0.3	0.697843	0.00859963
	0.4	0.402795	0.00875773
Process B	0.2	0.642185	0.0324527
	0.3	0.580249	0.014105
	0.4	0.365745	0.011688
Process C	0.2	0.640749	0.0171381
	0.3	0.629444	0.0366798
	0.4	0.469265	0.028556
L-Serine	µ	MEAN	STD
Process A	0.2	0.941088	0.0442199
	0.3	1.41969	0.0720257
	0.4	1.55844	0.0922429
Process B	0.2	1.02577	0.0782792
	0.3	1.43947	0.0381444
	0.4	1.56189	0.0206566
Process C	0.2	1.01326	0.0271529
	0.3	1.52557	0.080304
	0.4	1.71561	0.0878049
Glycine	µ	MEAN	STD
Process A	0.2	1.42469	0.0941685
	0.3	2.07412	0.0944446
	0.4	3.37532	0.122467
Process B	0.2	1.38917	0.0636397
	0.3	1.97851	0.065945
	0.4	3.10719	0.148004
Process C	0.2	1.48613	0.0393148
	0.3	1.87815	0.105205
	0.4	2.91886	0.0209746
L-Glutamate	µ	MEAN	STD
Process A	0.2	259.735	11.674
	0.3	272.235	4.25305
	0.4	249.714	5.14413
Process B	0.2	256.644	2.07978
	0.3	249.717	6.65082
	0.4	250.475	3.01676
Process C	0.2	249.671	2.82405
	0.3	237.736	12.8495
	0.4	245.547	10.3447
L-Glutamine	µ	MEAN	STD
Process A	0.2	6.02624	0.410412
	0.3	7.21144	0.133479
	0.4	10.9596	0.334378
Process B	0.2	6.26526	0.267262
	0.3	6.61586	0.240895
	0.4	9.86337	0.278169
Process C	0.2	6.37504	0.0665079
	0.3	6.5468	0.319521
	0.4	9.56657	0.129098
L-Arginine	µ	MEAN	STD
Process A	0.2	0.250446	0.0230801
	0.3	0.27747	0.00664664
	0.4	0.297972	0.00872571
Process B	0.2	0.226819	0.00820135
	0.3	0.242167	0.00477115
	0.4	0.276535	0.00722852
Process C	0.2	0.236273	0.00526035
	0.3	0.244976	0.00710082
	0.4	0.270943	0.00861642
L-Aspartate	µ	MEAN	STD
Process A	0.2	5.50665	0.374976
	0.3	5.24616	0.284667
	0.4	6.52495	0.222867
Process B	0.2	5.23818	0.0693666
	0.3	4.6565	0.267089
	0.4	5.6017	0.12924
Process C	0.2	5.58851	0.64209
	0.3	4.69831	0.457366
	0.4	5.46704	0.262327
L-Lysine	µ	MEAN	STD
Process A	0.2	0.720432	0.0159855
	0.3	1.33565	0.0280353
	0.4	1.67316	0.302152
Process B	0.2	0.796034	0.127364
	0.3	1.14875	0.0979166
	0.4	1.36481	0.16278
Process C	0.2	0.81641	0.107566
	0.3	1.11866	0.142172
	0.4	1.31398	0.101245
L-Threonine	µ	MEAN	STD
Process A	0.2	0.895275	0.0597561
	0.3	1.20582	0.00462285
	0.4	1.41969	0.0292326
Process B	0.2	0.820863	0.0284466
	0.3	1.05712	0.0466448
	0.4	1.31749	0.0450334
Process C	0.2	0.853124	0.0115742
	0.3	1.06453	0.0320528
	0.4	1.31482	0.0356749
L-Asparagine	µ	MEAN	STD
Process A	0.2	0.00976197	0.00121949
	0.3	0.0119309	0.000225038
	0.4	0.0119798	0.000473325
Process B	0.2	0.00998096	0.00101779
	0.3	0.0130488	0.000908863
	0.4	0.0107983	0.00161637
Process C	0.2	0.010154	0.000576861
	0.3	0.0116785	0.00208533
	0.4	0.0101913	0.000255619
L-Isoleucine	µ	MEAN	STD
Process A	0.2	0.534129	0.0742817
	0.3	0.805134	0.0108621
	0.4	0.611961	0.00405034
Process B	0.2	0.496865	0.0320156
	0.3	0.699722	0.00425042
	0.4	0.594357	0.00739675
Process C	0.2	0.471654	0.0115919
	0.3	0.692493	0.0458058
	0.4	0.709082	0.0240311
L-Methionine	µ	MEAN	STD
Process A	0.2	0.648875	0.0774837
	0.3	0.50656	0.0225648
	0.4	0.294714	0.00355276
Process B	0.2	0.606538	0.0470272
	0.3	0.469593	0.00737908
	0.4	0.293419	0.0013774
Process C	0.2	0.589136	0.0154888
	0.3	0.455094	0.0167334
	0.4	0.327801	0.0106972
L-Proline	µ	MEAN	STD
Process A	0.2	0.643736	0.0174785
	0.3	1.30714	0.250522
	0.4	5.10638	0.206499
Process B	0.2	0.643339	0.00582767
	0.3	1.02984	0.0208285
	0.4	3.63148	0.086486
Process C	0.2	0.903245	0.563038
	0.3	0.935881	0.136387
	0.4	2.9254	0.0479121
Trehalose	µ	MEAN	STD
Process A	0.2	3.91005	0.120878
	0.3	4.51514	0.0712152
	0.4	10.2121	0.129898
Process B	0.2	3.42605	0.054464
	0.3	3.37596	0.0315542
	0.4	6.58875	0.092703
Process C	0.2	3.79313	0.0239107
	0.3	3.8238	0.131272
	0.4	8.5437	0.268561
