# Supplementary material for: Revisiting the Growth Modulon of Corynebacterium glutamicum Under Glucose Limited Chemostat Conditions
Source: Front Bioeng Biotechnol. 2020 Oct 15;8:584614. doi: 10.3389/fbioe.2020.584614 (PMC7594717; doi:10.3389/fbioe.2020.584614)
Supplement: Supplementary file 3 [file Data_Sheet_1.ZIP]

Archive with 2 entries (2 files):
- CoryneWT_STAT_MFA_OED.fml
- CoryneWT_STAT_MFA_FIT.fml
