# Supplementary material for: Revisiting the Growth Modulon of Corynebacterium glutamicum Under Glucose Limited Chemostat Conditions
Source: Front Bioeng Biotechnol. 2020 Oct 15;8:584614. doi: 10.3389/fbioe.2020.584614 (PMC7594717; doi:10.3389/fbioe.2020.584614)
Supplement: Supplementary file 3 [file Data_Sheet_1.ZIP › CoryneWT_STAT_MFA_OED.fml]

<?xml version="1.0" encoding="UTF-8" standalone="no" ?>
<fluxml xmlns="http://www.13cflux.net/fluxml" xmlns:xsi="http://www.w3.org/2001/XMLSchema-instance" xsi:schemaLocation="http://www.13cflux.net/fluxml http://www.13cflux.net/fluxml">
	
  <info>
	  <date>2017-02-25 09:23:29</date>
	  <comment> C. glutamicum WT; model for experimental tracer design; INCHI enumeration scheme; modeller: martin cerff; contact: info@13cflux.net </comment>
  </info>

  <reactionnetwork>
    <metabolitepools>
      <pool atoms="6" id="GLCex">
        <annotation name="inchi">InChI=1S/C6H12O6/c7-1-2-3(8)4(9)5(10)6(11)12-2/h2-11H,1H2/t2-,3-,4+,5-,6?/m1/s1</annotation>
      </pool>
      <pool atoms="6" id="G6P">
        <annotation name="inchi">InChI=1S/C6H13O9P/c7-3-2(1-14-16(11,12)13)15-6(10)5(9)4(3)8/h2-10H,1H2,(H2,11,12,13)/t2-,3-,4+,5-,6+/m1/s1</annotation>
      </pool>
      <pool atoms="6" id="F6P">
        <annotation name="inchi">InChI=1S/C6H13O9P/c7-2-6(10)5(9)4(8)3(15-6)1-14-16(11,12)13/h3-5,7-10H,1-2H2,(H2,11,12,13)/t3-,4-,5+,6?/m1/s1</annotation>
      </pool>
      <pool atoms="3" id="GAP">
        <annotation name="inchi">InChI=1S/C3H7O6P/c4-1-3(5)2-9-10(6,7)8/h1,3,5H,2H2,(H2,6,7,8)/t3-/m0/s1</annotation>
      </pool>
      <pool atoms="3" id="PGA">
        <annotation name="inchi">InChI=1S/C3H7O7P/c4-2(3(5)6)1-10-11(7,8)9/h2,4H,1H2,(H,5,6)(H2,7,8,9)/t2-/m1/s1</annotation>
      </pool>
      <pool atoms="3" id="PEP">
        <annotation name="inchi">InChI=1S/C3H5O6P/c1-2(3(4)5)9-10(6,7)8/h1H2,(H,4,5)(H2,6,7,8)</annotation>
      </pool>
      <pool atoms="3" id="PYR">
        <annotation name="inchi">InChI=1S/C3H4O3/c1-2(4)3(5)6/h1H3,(H,5,6)</annotation>
      </pool>
      <pool atoms="2" id="ACoA">
        <annotation name="inchi">InChI=1S/C23H38N7O17P3S/c1-12(31)51-7-6-25-14(32)4-5-26-21(35)18(34)23(2,3)9-44-50(41,42)47-49(39,40)43-8-13-17(46-48(36,37)38)16(33)22(45-13)30-11-29-15-19(24)27-10-28-20(15)30/h10-11,13,16-18,22,33-34H,4-9H2,1-3H3,(H,25,32)(H,26,35)(H,39,40)(H,41,42)(H2,24,27,28)(H2,36,37,38)/t13-,16-,17-,18+,22-/m1/s1</annotation>
        <annotation name="indexes">0,11</annotation>
      </pool>
      <pool atoms="4" id="OAA">
        <annotation name="inchi">InChI=1S/C4H4O5/c5-2(4(8)9)1-3(6)7/h1H2,(H,6,7)(H,8,9)</annotation>
      </pool>
      <pool atoms="6" id="CIT">
        <annotation name="inchi">InChI=1S/C6H8O7/c7-3(8)1-6(13,5(11)12)2-4(9)10/h13H,1-2H2,(H,7,8)(H,9,10)(H,11,12)</annotation>
      </pool>
      <pool atoms="6" id="ACN">
        <annotation name="inchi">InChI=1S/C6H6O6/c7-4(8)1-3(6(11)12)2-5(9)10/h1H,2H2,(H,7,8)(H,9,10)(H,11,12)/b3-1-</annotation>
      </pool>
      <pool atoms="6" id="ICIT">
        <annotation name="inchi">InChI=1S/C6H8O7/c7-3(8)1-2(5(10)11)4(9)6(12)13/h2,4,9H,1H2,(H,7,8)(H,10,11)(H,12,13)</annotation>
      </pool>
      <pool atoms="4" id="SUC">
        <annotation name="inchi">InChI=1S/C4H6O4/c5-3(6)1-2-4(7)8/h1-2H2,(H,5,6)(H,7,8)</annotation>
      </pool>
      <pool atoms="4" id="FUM">
        <annotation name="inchi">InChI=1S/C4H4O4/c5-3(6)1-2-4(7)8/h1-2H,(H,5,6)(H,7,8)/b2-1+</annotation>
      </pool>
      <pool atoms="4" id="MAL">
        <annotation name="inchi">InChI=1S/C4H6O5/c5-2(4(8)9)1-3(6)7/h2,5H,1H2,(H,6,7)(H,8,9)/t2-/m0/s1</annotation>
      </pool>
      <pool atoms="5" id="RU5P">
        <annotation name="inchi">InChI=1S/C5H11O8P/c6-1-3(7)5(9)4(8)2-13-14(10,11)12/h4-6,8-9H,1-2H2,(H2,10,11,12)/t4-,5+/m1/s1</annotation>
      </pool>
      <pool atoms="5" id="X5P">
        <annotation name="inchi">InChI=1S/C5H11O8P/c6-1-3(7)5(9)4(8)2-13-14(10,11)12/h4-6,8-9H,1-2H2,(H2,10,11,12)/t4-,5-/m1/s1</annotation>
      </pool>
      <pool atoms="5" id="R5P">
        <annotation name="inchi">InChI=1S/C5H11O8P/c6-3-2(1-12-14(9,10)11)13-5(8)4(3)7/h2-8H,1H2,(H2,9,10,11)/t2-,3-,4-,5?/m1/s1</annotation>
      </pool>
      <pool atoms="7" id="S7P">
        <annotation name="inchi">InChI=1S/C7H15O10P/c8-1-3(9)5(11)7(13)6(12)4(10)2-17-18(14,15)16/h4-8,10-13H,1-2H2,(H2,14,15,16)/t4-,5-,6-,7+/m1/s1</annotation>
      </pool>
      <pool atoms="4" id="E4P">
        <annotation name="inchi">InChI=1S/C4H9O7P/c5-1-3(6)4(7)2-11-12(8,9)10/h1,3-4,6-7H,2H2,(H2,8,9,10)/t3-,4+/m0/s1</annotation>
      </pool>
      <pool atoms="6" id="FBP">
        <annotation name="inchi">InChI=1S/C6H14O12P2/c7-4-3(1-16-19(10,11)12)18-6(9,5(4)8)2-17-20(13,14)15/h3-5,7-9H,1-2H2,(H2,10,11,12)(H2,13,14,15)/t3-,4-,5+,6?/m1/s1</annotation>
      </pool>
      <pool atoms="6" id="GLCin">
        <annotation name="inchi">InChI=1S/C6H12O6/c7-1-2-3(8)4(9)5(10)6(11)12-2/h2-11H,1H2/t2-,3-,4+,5-,6?/m1/s1</annotation>
      </pool>
      <pool atoms="5" id="aKG">
        <annotation name="inchi">InChI=1S/C5H6O5/c6-3(5(9)10)1-2-4(7)8/h1-2H2,(H,7,8)(H,9,10)</annotation>
      </pool>
      <pool atoms="5" id="GLU">
        <annotation name="inchi">InChI=1S/C5H9NO4/c6-3(5(9)10)1-2-4(7)8/h3H,1-2,6H2,(H,7,8)(H,9,10)/t3-/m0/s1</annotation>
      </pool>
      <pool atoms="5" id="GLN">
        <annotation name="inchi">InChI=1S/C5H10N2O3/c6-3(5(9)10)1-2-4(7)8/h3H,1-2,6H2,(H2,7,8)(H,9,10)/t3-/m0/s1</annotation>
      </pool>
      <pool atoms="5" id="PRO">
        <annotation name="inchi">InChI=1S/C5H9NO2/c7-5(8)4-2-1-3-6-4/h4,6H,1-3H2,(H,7,8)/t4-/m0/s1</annotation>
      </pool>
      <pool atoms="4" id="ASP">
        <annotation name="inchi">InChI=1S/C4H7NO4/c5-2(4(8)9)1-3(6)7/h2H,1,5H2,(H,6,7)(H,8,9)/t2-/m0/s1</annotation>
      </pool>
      <pool atoms="4" id="ASN">
        <annotation name="inchi">InChI=1S/C4H8N2O3/c5-2(4(8)9)1-3(6)7/h2H,1,5H2,(H2,6,7)(H,8,9)/t2-/m0/s1</annotation>
      </pool>
      <pool atoms="4" id="HSER">
        <annotation name="inchi">InChI=1S/C4H9NO3/c5-3(1-2-6)4(7)8/h3,6H,1-2,5H2,(H,7,8)/t3-/m0/s1</annotation>
      </pool>
      <pool atoms="4" id="THR">
        <annotation name="inchi">InChI=1S/C4H9NO3/c1-2(6)3(5)4(7)8/h2-3,6H,5H2,1H3,(H,7,8)/t2-,3+/m1/s1</annotation>
      </pool>
      <pool atoms="6" id="ILE">
        <annotation name="inchi">InChI=1S/C6H13NO2/c1-3-4(2)5(7)6(8)9/h4-5H,3,7H2,1-2H3,(H,8,9)/t4-,5-/m0/s1</annotation>
      </pool>
      <pool atoms="5" id="MET">
        <annotation name="inchi">InChI=1S/C5H11NO2S/c1-9-3-2-4(6)5(7)8/h4H,2-3,6H2,1H3,(H,7,8)/t4-/m0/s1</annotation>
      </pool>
      <pool atoms="3" id="DHAP">
        <annotation name="inchi">InChI=1S/C3H7O6P/c4-1-3(5)2-9-10(6,7)8/h4H,1-2H2,(H2,6,7,8)</annotation>
      </pool>
      <pool atoms="3" id="SER">
        <annotation name="inchi">InChI=1S/C3H7NO3/c4-2(1-5)3(6)7/h2,5H,1,4H2,(H,6,7)/t2-/m0/s1</annotation>
      </pool>
      <pool atoms="10" id="CHO">
        <annotation name="inchi">InChI=1S/C10H10O6/c1-5(9(12)13)16-8-4-6(10(14)15)2-3-7(8)11/h2-4,7-8,11H,1H2,(H,12,13)(H,14,15)/t7-,8-/m1/s1</annotation>
      </pool>
      <pool atoms="9" id="TYR">
        <annotation name="inchi">InChI=1S/C9H11NO3/c10-8(9(12)13)5-6-1-3-7(11)4-2-6/h1-4,8,11H,5,10H2,(H,12,13)/t8-/m0/s1</annotation>
      </pool>
      <pool atoms="9" id="PHE">
        <annotation name="inchi">InChI=1S/C9H11NO2/c10-8(9(11)12)6-7-4-2-1-3-5-7/h1-5,8H,6,10H2,(H,11,12)/t8-/m0/s1</annotation>
      </pool>
      <pool atoms="6" id="LEU">
        <annotation name="inchi">InChI=1S/C6H13NO2/c1-4(2)3-5(7)6(8)9/h4-5H,3,7H2,1-2H3,(H,8,9)/t5-/m0/s1</annotation>
      </pool>
      <pool atoms="3" id="ALA">
        <annotation name="inchi">InChI=1S/C3H7NO2/c1-2(4)3(5)6/h2H,4H2,1H3,(H,5,6)/t2-/m0/s1</annotation>
      </pool>
      <pool atoms="5" id="MOB">
        <annotation name="inchi">InChI=1S/C5H8O3/c1-3(2)4(6)5(7)8/h3H,1-2H3,(H,7,8)</annotation>
      </pool>
      <pool atoms="5" id="VAL">
        <annotation name="inchi">InChI=1S/C5H11NO2/c1-3(2)4(6)5(7)8/h3-4H,6H2,1-2H3,(H,7,8)/t4-/m0/s1</annotation>
      </pool>
      <pool atoms="1" id="CO2">
        <annotation name="inchi">InChI=1S/CO2/c2-1-3</annotation>
      </pool>
      <pool atoms="2" id="GLY">
        <annotation name="inchi">InChI=1S/C2H5NO2/c3-1-2(4)5/h1,3H2,(H,4,5)</annotation>
      </pool>
      <pool id="BIO"/>
      <pool id="BM"/>
      <pool atoms="1" id="THF"/>
      <pool atoms="6" id="LYS">
        <annotation name="inchi">InChI=1S/C6H14N2O2/c7-4-2-1-3-5(8)6(9)10/h5H,1-4,7-8H2,(H,9,10)/t5-/m0/s1</annotation>
      </pool>
    </metabolitepools>
    <reaction id="glc_upt">
      <annotation name="pathway">UPT</annotation>
      <reduct cfg="C#1@1 C#2@1 C#3@1 C#4@1 C#5@1 C#6@1" id="GLCin"/>
      <rproduct cfg="C#1@1 C#2@1 C#3@1 C#4@1 C#5@1 C#6@1" id="GLCex"/>
    </reaction>
    <reaction bidirectional="false" id="pts">
      <annotation name="pathway">EMP</annotation>
      <reduct cfg="C#1@1 C#2@1 C#3@1 C#4@1 C#5@1 C#6@1" id="GLCex"/>
      <reduct cfg="C#1@2 C#2@2 C#3@2" id="PEP"/>
      <rproduct cfg="C#1@1 C#2@1 C#3@1 C#4@1 C#5@1 C#6@1" id="G6P"/>
      <rproduct cfg="C#1@2 C#2@2 C#3@2" id="PYR"/>
    </reaction>
    <reaction id="pgi">
      <annotation name="pathway">EMP</annotation>
      <reduct cfg="C#1@1 C#2@1 C#3@1 C#4@1 C#5@1 C#6@1" id="G6P"/>
      <rproduct cfg="C#1@1 C#6@1 C#2@1 C#3@1 C#4@1 C#5@1" id="F6P"/>
    </reaction>
    <reaction bidirectional="false" id="pfk">
      <annotation name="pathway">EMP</annotation>
      <reduct cfg="C#1@1 C#2@1 C#3@1 C#4@1 C#5@1 C#6@1" id="F6P"/>
      <rproduct cfg="C#1@1 C#2@1 C#3@1 C#4@1 C#5@1 C#6@1" id="FBP"/>
    </reaction>
    <reaction id="fda">
      <annotation name="pathway">EMP</annotation>
      <reduct cfg="C#1@1 C#2@1 C#3@1 C#4@1 C#5@1 C#6@1" id="FBP"/>
      <rproduct cfg="C#4@1 C#1@1 C#3@1" id="GAP"/>
      <rproduct cfg="C#5@1 C#2@1 C#6@1" id="DHAP"/>
    </reaction>
    <reaction id="tpi">
      <annotation name="pathway">EMP</annotation>
      <reduct cfg="C#1@1 C#2@1 C#3@1" id="DHAP"/>
      <rproduct cfg="C#1@1 C#2@1 C#3@1" id="GAP"/>
    </reaction>
    <reaction id="gapA">
      <annotation name="pathway">EMP</annotation>
      <reduct cfg="C#1@1 C#2@1 C#3@1" id="GAP"/>
      <rproduct cfg="C#2@1 C#3@1 C#1@1" id="PGA"/>
    </reaction>
    <reaction id="eno">
      <annotation name="pathway">EMP</annotation>
      <reduct cfg="C#1@1 C#2@1 C#3@1" id="PGA"/>
      <rproduct cfg="C#1@1 C#2@1 C#3@1" id="PEP"/>
    </reaction>
    <reaction bidirectional="false" id="pyk">
      <annotation name="pathway">EMP</annotation>
      <reduct cfg="C#1@1 C#2@1 C#3@1" id="PEP"/>
      <rproduct cfg="C#1@1 C#2@1 C#3@1" id="PYR"/>
    </reaction>
    <reaction bidirectional="false" id="pdh">
      <annotation name="pathway">EMP</annotation>
      <reduct cfg="C#1@1 C#2@1 C#3@1" id="PYR"/>
      <rproduct cfg="C#1@1 C#2@1" id="ACoA"/>
      <rproduct cfg="C#3@1" id="CO2"/>
    </reaction>
    <reaction bidirectional="false" id="gltA">
      <annotation name="pathway">TCA</annotation>
      <reduct cfg="C#1@1 C#2@1" id="ACoA"/>
      <reduct cfg="C#1@2 C#2@2 C#3@2 C#4@2" id="OAA"/>
      <rproduct cfg="C#1@1 C#1@2 C#2@1 C#3@2 C#4@2 C#2@2" id="CIT"/>
    </reaction>
    <reaction bidirectional="false" id="acnA">
      <annotation name="pathway">TCA</annotation>
      <reduct cfg="C#1@1 C#2@1 C#3@1 C#4@1 C#5@1 C#6@1" id="CIT"/>
      <rproduct cfg="C#2@1 C#1@1 C#6@1 C#4@1 C#3@1 C#5@1" id="ACN"/>
    </reaction>
    <reaction bidirectional="false" id="acnB">
      <annotation name="pathway">TCA</annotation>
      <reduct cfg="C#1@1 C#2@1 C#3@1 C#4@1 C#5@1 C#6@1" id="ACN"/>
      <rproduct cfg="C#2@1 C#3@1 C#5@1 C#1@1 C#6@1 C#4@1" id="ICIT"/>
    </reaction>
    <reaction bidirectional="false" id="icd">
      <annotation name="pathway">TCA</annotation>
      <reduct cfg="C#1@1 C#2@1 C#3@1 C#4@1 C#5@1 C#6@1" id="ICIT"/>
      <rproduct cfg="C#2@1 C#1@1 C#4@1 C#3@1 C#6@1" id="aKG"/>
      <rproduct cfg="C#5@1" id="CO2"/>
    </reaction>
    <reaction bidirectional="false" id="odh1">
      <annotation name="pathway">TCA</annotation>
      <reduct cfg="C#1@1 C#2@1 C#3@1 C#4@1 C#5@1" id="aKG"/>
      <rproduct cfg="C#1@1 C#2@1 C#3@1 C#4@1" id="SUC"/>
      <rproduct cfg="C#5@1" id="CO2"/>
    </reaction>
    <reaction bidirectional="false" id="odh2">
      <annotation name="pathway">TCA</annotation>
      <reduct cfg="C#1@1 C#2@1 C#3@1 C#4@1 C#5@1" id="aKG"/>
      <rproduct cfg="C#2@1 C#1@1 C#4@1 C#3@1" id="SUC"/>
      <rproduct cfg="C#5@1" id="CO2"/>
    </reaction>
    <reaction id="sdh1">
      <annotation name="pathway">TCA</annotation>
      <reduct cfg="C#1@1 C#2@1 C#3@1 C#4@1" id="SUC"/>
      <rproduct cfg="C#1@1 C#2@1 C#3@1 C#4@1" id="FUM"/>
    </reaction>
    <reaction id="sdh2">
      <annotation name="pathway">TCA</annotation>
      <reduct cfg="C#1@1 C#2@1 C#3@1 C#4@1" id="SUC"/>
      <rproduct cfg="C#2@1 C#1@1 C#4@1 C#3@1" id="FUM"/>
    </reaction>
    <reaction id="fumC1">
      <annotation name="pathway">TCA</annotation>
      <reduct cfg="C#1@1 C#2@1 C#3@1 C#4@1" id="FUM"/>
      <rproduct cfg="C#2@1 C#1@1 C#4@1 C#3@1" id="MAL"/>
    </reaction>
    <reaction id="fumC2">
      <annotation name="pathway">TCA</annotation>
      <reduct cfg="C#1@1 C#2@1 C#3@1 C#4@1" id="FUM"/>
      <rproduct cfg="C#1@1 C#2@1 C#3@1 C#4@1" id="MAL"/>
    </reaction>
    <reaction id="mqo_mdh">
      <annotation name="pathway">TCA</annotation>
      <reduct cfg="C#1@1 C#2@1 C#3@1 C#4@1" id="MAL"/>
      <rproduct cfg="C#1@1 C#2@1 C#3@1 C#4@1" id="OAA"/>
    </reaction>
    <reaction bidirectional="false" id="serC">
      <annotation name="pathway">AAS</annotation>
      <reduct cfg="C#1@1 C#2@1 C#3@1" id="PGA"/>
      <rproduct cfg="C#1@1 C#2@1 C#3@1" id="SER"/>
    </reaction>
    <reaction bidirectional="false" id="ilvB">
      <annotation name="pathway">AAS</annotation>
      <reduct cfg="C#1@1 C#2@1 C#3@1" id="PYR"/>
      <reduct cfg="C#1@2 C#2@2 C#3@2" id="PYR"/>
      <rproduct cfg="C#1@2 C#1@1 C#2@2 C#2@1 C#3@1" id="MOB"/>
      <rproduct cfg="C#3@2" id="CO2"/>
    </reaction>
    <reaction bidirectional="false" id="ilvEv">
      <annotation name="pathway">AAS</annotation>
      <reduct cfg="C#1@1 C#2@1 C#3@1 C#4@1 C#5@1" id="MOB"/>
      <rproduct cfg="C#1@1 C#2@1 C#3@1 C#4@1 C#5@1" id="VAL"/>
    </reaction>
    <reaction bidirectional="false" id="ilvEa">
      <annotation name="pathway">AAS</annotation>
      <reduct cfg="C#1@1 C#2@1 C#3@1 C#4@1 C#5@1" id="VAL"/>
      <reduct cfg="C#1@2 C#2@2 C#3@2" id="PYR"/>
      <rproduct cfg="C#1@2 C#2@2 C#3@2" id="ALA"/>
      <rproduct cfg="C#1@1 C#2@1 C#3@1 C#4@1 C#5@1" id="MOB"/>
    </reaction>
    <reaction bidirectional="false" id="leuAP">
      <annotation name="pathway">AAS</annotation>
      <reduct cfg="C#1@1 C#2@1 C#3@1 C#4@1 C#5@1" id="MOB"/>
      <reduct cfg="C#1@2 C#2@2" id="ACoA"/>
      <rproduct cfg="C#2@1 C#1@1 C#4@1 C#3@1 C#1@2 C#2@2" id="LEU"/>
      <rproduct cfg="C#5@1" id="CO2"/>
    </reaction>
    <reaction bidirectional="false" id="aro">
      <annotation name="pathway">AAS</annotation>
      <reduct cfg="C#1@1 C#2@1 C#3@1" id="PEP"/>
      <reduct cfg="C#1@2 C#2@2 C#3@2" id="PEP"/>
      <reduct cfg="C#1@3 C#2@3 C#3@3 C#4@3" id="E4P"/>
      <rproduct cfg="C#1@2 C#2@3 C#4@3 C#1@1 C#2@2 C#2@1 C#3@3 C#1@3 C#3@2 C#3@1" id="CHO"/>
    </reaction>
    <reaction bidirectional="false" id="tyrAB">
      <annotation name="pathway">AAS</annotation>
      <reduct cfg="C#1@1 C#2@1 C#3@1 C#4@1 C#5@1 C#6@1 C#7@1 C#8@1 C#9@1 C#10@1" id="CHO"/>
      <rproduct cfg="C#4@1 C#2@1 C#8@1 C#3@1 C#1@1 C#6@1 C#7@1 C#5@1 C#9@1" id="TYR"/>
      <rproduct cfg="C#10@1" id="CO2"/>
    </reaction>
    <reaction bidirectional="false" id="phoAB">
      <annotation name="pathway">AAS</annotation>
      <reduct cfg="C#1@1 C#2@1 C#3@1 C#4@1 C#5@1 C#6@1 C#7@1 C#8@1 C#9@1 C#10@1" id="CHO"/>
      <rproduct cfg="C#7@1 C#8@1 C#3@1 C#4@1 C#2@1 C#1@1 C#6@1 C#5@1 C#9@1" id="PHE"/>
      <rproduct cfg="C#10@1" id="CO2"/>
    </reaction>
    <reaction bidirectional="false" id="gnd">
      <annotation name="pathway">PPP</annotation>
      <reduct cfg="C#1@1 C#2@1 C#3@1 C#4@1 C#5@1 C#6@1" id="G6P"/>
      <rproduct cfg="C#5@1 C#1@1 C#4@1 C#2@1 C#3@1" id="RU5P"/>
      <rproduct cfg="C#6@1" id="CO2"/>
    </reaction>
    <reaction id="rpe">
      <annotation name="pathway">PPP</annotation>
      <reduct cfg="C#1@1 C#2@1 C#3@1 C#4@1 C#5@1" id="RU5P"/>
      <rproduct cfg="C#1@1 C#2@1 C#3@1 C#4@1 C#5@1" id="X5P"/>
    </reaction>
    <reaction id="rpi">
      <annotation name="pathway">PPP</annotation>
      <reduct cfg="C#1@1 C#2@1 C#3@1 C#4@1 C#5@1" id="RU5P"/>
      <rproduct cfg="C#2@1 C#4@1 C#5@1 C#3@1 C#1@1" id="R5P"/>
    </reaction>
    <reaction id="tkt1">
      <annotation name="pathway">PPP</annotation>
      <reduct cfg="C#1@1 C#2@1 C#3@1 C#4@1 C#5@1" id="X5P"/>
      <reduct cfg="C#1@2 C#2@2 C#3@2 C#4@2 C#5@2" id="R5P"/>
      <rproduct cfg="C#1@1 C#1@2 C#3@1 C#2@2 C#5@2 C#3@2 C#4@2" id="S7P"/>
      <rproduct cfg="C#5@1 C#2@1 C#4@1" id="GAP"/>
    </reaction>
    <reaction id="tal">
      <annotation name="pathway">PPP</annotation>
      <reduct cfg="C#1@1 C#2@1 C#3@1 C#4@1 C#5@1 C#6@1 C#7@1" id="S7P"/>
      <reduct cfg="C#1@2 C#2@2 C#3@2" id="GAP"/>
      <rproduct cfg="C#2@2 C#1@1 C#3@2 C#1@2 C#5@1 C#3@1" id="F6P"/>
      <rproduct cfg="C#7@1 C#2@1 C#6@1 C#4@1" id="E4P"/>
    </reaction>
    <reaction id="tkt2">
      <annotation name="pathway">PPP</annotation>
      <reduct cfg="C#1@1 C#2@1 C#3@1 C#4@1 C#5@1" id="X5P"/>
      <reduct cfg="C#1@2 C#2@2 C#3@2 C#4@2" id="E4P"/>
      <rproduct cfg="C#2@2 C#1@1 C#4@2 C#3@2 C#1@2 C#3@1" id="F6P"/>
      <rproduct cfg="C#5@1 C#2@1 C#4@1" id="GAP"/>
    </reaction>
    <reaction id="pyc_odx">
      <annotation name="pathway">ANA</annotation>
      <reduct cfg="C#1@1 C#2@1 C#3@1" id="PYR"/>
      <reduct cfg="C#1@2" id="CO2"/>
      <rproduct cfg="C#1@1 C#2@1 C#1@2 C#3@1" id="OAA"/>
    </reaction>
    <reaction id="pck_ppc">
      <annotation name="pathway">ANA</annotation>
      <reduct cfg="C#1@1 C#2@1 C#3@1" id="PEP"/>
      <reduct cfg="C#1@2" id="CO2"/>
      <rproduct cfg="C#1@1 C#2@1 C#1@2 C#3@1" id="OAA"/>
    </reaction>
    <reaction id="mez">
      <annotation name="pathway">ANA</annotation>
      <reduct cfg="C#1@1 C#2@1 C#3@1 C#4@1" id="MAL"/>
      <rproduct cfg="C#1@1 C#2@1 C#4@1" id="PYR"/>
      <rproduct cfg="C#3@1" id="CO2"/>
    </reaction>
    <reaction id="aspB">
      <annotation name="pathway">AAS</annotation>
      <reduct cfg="C#1@1 C#2@1 C#3@1 C#4@1" id="OAA"/>
      <rproduct cfg="C#1@1 C#2@1 C#3@1 C#4@1" id="ASP"/>
    </reaction>
    <reaction bidirectional="false" id="ltsA">
      <annotation name="pathway">AAS</annotation>
      <reduct cfg="C#1@1 C#2@1 C#3@1 C#4@1" id="ASP"/>
      <rproduct cfg="C#1@1 C#2@1 C#3@1 C#4@1" id="ASN"/>
    </reaction>
    <reaction bidirectional="false" id="lysC_hom">
      <annotation name="pathway">AAS</annotation>
      <reduct cfg="C#1@1 C#2@1 C#3@1 C#4@1" id="ASP"/>
      <rproduct cfg="C#1@1 C#3@1 C#2@1 C#4@1" id="HSER"/>
    </reaction>
    <reaction bidirectional="false" id="thrB">
      <annotation name="pathway">AAS</annotation>
      <reduct cfg="C#1@1 C#2@1 C#3@1 C#4@1" id="HSER"/>
      <rproduct cfg="C#2@1 C#1@1 C#3@1 C#4@1" id="THR"/>
    </reaction>
    <reaction bidirectional="false" id="metXH">
      <annotation name="pathway">AAS</annotation>
      <reduct cfg="C#1@1 C#2@1 C#3@1 C#4@1" id="HSER"/>
      <reduct cfg="C#1@2" id="THF"/>
      <reduct cfg="C#1@3 C#2@3 C#3@3" id="SER"/>
      <rproduct cfg="C#1@2 C#1@1 C#2@1 C#3@1 C#4@1" id="MET"/>
      <rproduct cfg="C#1@3 C#2@3 C#3@3" id="PYR"/>
    </reaction>
    <reaction bidirectional="false" id="ilvAE">
      <annotation name="pathway">AAS</annotation>
      <reduct cfg="C#1@1 C#2@1 C#3@1 C#4@1" id="THR"/>
      <reduct cfg="C#1@2 C#2@2 C#3@2" id="PYR"/>
      <rproduct cfg="C#1@1 C#1@2 C#2@1 C#2@2 C#3@1 C#4@1" id="ILE"/>
      <rproduct cfg="C#3@2" id="CO2"/>
    </reaction>
    <reaction bidirectional="false" id="gdh">
      <annotation name="pathway">AAS</annotation>
      <reduct cfg="C#1@1 C#2@1 C#3@1 C#4@1 C#5@1" id="aKG"/>
      <rproduct cfg="C#1@1 C#2@1 C#3@1 C#4@1 C#5@1" id="GLU"/>
    </reaction>
    <reaction bidirectional="false" id="proG">
      <annotation name="pathway">AAS</annotation>
      <reduct cfg="C#1@1 C#2@1 C#3@1 C#4@1 C#5@1" id="GLU"/>
      <rproduct cfg="C#2@1 C#1@1 C#4@1 C#3@1 C#5@1" id="PRO"/>
    </reaction>
    <reaction bidirectional="false" id="glnA">
      <annotation name="pathway">AAS</annotation>
      <reduct cfg="C#1@1 C#2@1 C#3@1 C#4@1 C#5@1" id="GLU"/>
      <rproduct cfg="C#1@1 C#2@1 C#3@1 C#4@1 C#5@1" id="GLN"/>
    </reaction>
    <reaction id="g6p_bm">
      <annotation name="pathway">BTM</annotation>
      <reduct cfg="C#1@1 C#2@1 C#3@1 C#4@1 C#5@1 C#6@1" id="G6P"/>
    </reaction>
    <reaction id="f6p_bm">
      <annotation name="pathway">BTM</annotation>
      <reduct cfg="C#1@1 C#2@1 C#3@1 C#4@1 C#5@1 C#6@1" id="F6P"/>
    </reaction>
    <reaction id="r5p_bm">
      <annotation name="pathway">BTM</annotation>
      <reduct cfg="C#1@1 C#2@1 C#3@1 C#4@1 C#5@1" id="R5P"/>
    </reaction>
    <reaction id="gap_bm">
      <annotation name="pathway">BTM</annotation>
      <reduct cfg="C#1@1 C#2@1 C#3@1" id="GAP"/>
    </reaction>
    <reaction id="e4p_bm">
      <annotation name="pathway">BTM</annotation>
      <reduct cfg="C#1@1 C#2@1 C#3@1 C#4@1" id="E4P"/>
    </reaction>
    <reaction id="pga_bm">
      <annotation name="pathway">BTM</annotation>
      <reduct cfg="C#1@1 C#2@1 C#3@1" id="PGA"/>
    </reaction>
    <reaction id="pep_bm">
      <annotation name="pathway">BTM</annotation>
      <reduct cfg="C#1@1 C#2@1 C#3@1" id="PEP"/>
    </reaction>
    <reaction id="pyr_bm">
      <annotation name="pathway">BTM</annotation>
      <reduct cfg="C#1@1 C#2@1 C#3@1" id="PYR"/>
    </reaction>
    <reaction id="acoa_bm">
      <annotation name="pathway">BTM</annotation>
      <reduct cfg="C#1@1 C#2@1" id="ACoA"/>
    </reaction>
    <reaction id="akg_bm">
      <annotation name="pathway">BTM</annotation>
      <reduct cfg="C#1@1 C#2@1 C#3@1 C#4@1 C#5@1" id="aKG"/>
    </reaction>
    <reaction id="oaa_bm">
      <annotation name="pathway">BTM</annotation>
      <reduct cfg="C#1@1 C#2@1 C#3@1 C#4@1" id="OAA"/>
    </reaction>
    <reaction id="tyr_bm">
      <annotation name="pathway">BTM</annotation>
      <reduct cfg="C#1@1 C#2@1 C#3@1 C#4@1 C#5@1 C#6@1 C#7@1 C#8@1 C#9@1" id="TYR"/>
    </reaction>
    <reaction id="phe_bm">
      <annotation name="pathway">BTM</annotation>
      <reduct cfg="C#1@1 C#2@1 C#3@1 C#4@1 C#5@1 C#6@1 C#7@1 C#8@1 C#9@1" id="PHE"/>
    </reaction>
    <reaction id="ala_bm">
      <annotation name="pathway">BTM</annotation>
      <reduct cfg="C#1@1 C#2@1 C#3@1" id="ALA"/>
    </reaction>
    <reaction id="val_bm">
      <annotation name="pathway">BTM</annotation>
      <reduct cfg="C#1@1 C#2@1 C#3@1 C#4@1 C#5@1" id="VAL"/>
    </reaction>
    <reaction id="mu_mes">
      <annotation name="pathway">BTM</annotation>
      <reduct cfg="" id="BIO"/>
      <rproduct id="BM"/>
    </reaction>
    <reaction id="bm_frac">
      <annotation name="pathway">BTM</annotation>
      <reduct cfg="" id="BM"/>
    </reaction>
    <reaction id="leu_bm">
      <annotation name="pathway">BTM</annotation>
      <reduct cfg="C#1@1 C#2@1 C#3@1 C#4@1 C#5@1 C#6@1" id="LEU"/>
    </reaction>
    <reaction id="pro_bm">
      <annotation name="pathway">BTM</annotation>
      <reduct cfg="C#1@1 C#2@1 C#3@1 C#4@1 C#5@1" id="PRO"/>
    </reaction>
    <reaction id="gln_bm">
      <annotation name="pathway">BTM</annotation>
      <reduct cfg="C#1@1 C#2@1 C#3@1 C#4@1 C#5@1" id="GLN"/>
    </reaction>
    <reaction id="glu_bm">
      <annotation name="pathway">BTM</annotation>
      <reduct cfg="C#1@1 C#2@1 C#3@1 C#4@1 C#5@1" id="GLU"/>
    </reaction>
    <reaction id="asx_bm">
      <annotation name="pathway">BTM</annotation>
      <reduct cfg="C#1@1 C#2@1 C#3@1 C#4@1" id="ASN"/>
    </reaction>
    <reaction id="thr_bm">
      <annotation name="pathway">BTM</annotation>
      <reduct cfg="C#1@1 C#2@1 C#3@1 C#4@1" id="THR"/>
    </reaction>
    <reaction id="ile_bm">
      <annotation name="pathway">BTM</annotation>
      <reduct cfg="C#1@1 C#2@1 C#3@1 C#4@1 C#5@1 C#6@1" id="ILE"/>
    </reaction>
    <reaction id="met_bm">
      <annotation name="pathway">BTM</annotation>
      <reduct cfg="C#1@1 C#2@1 C#3@1 C#4@1 C#5@1" id="MET"/>
    </reaction>
    <reaction id="ser_bm">
      <annotation name="pathway">BTM</annotation>
      <reduct cfg="C#1@1 C#2@1 C#3@1" id="SER"/>
    </reaction>
    <reaction id="gly_bm">
      <annotation name="pathway">BTM</annotation>
      <reduct cfg="C#1@1 C#2@1" id="GLY"/>
    </reaction>
    <reaction id="cys_bm">
      <annotation name="pathway">BTM</annotation>
      <reduct cfg="C#1@1 C#2@1 C#3@1" id="SER"/>
    </reaction>
    <reaction bidirectional="false" id="glyA">
      <annotation name="pathway">AAS</annotation>
      <reduct cfg="C#1@1 C#2@1 C#3@1" id="SER"/>
      <rproduct cfg="C#2@1 C#3@1" id="GLY"/>
      <rproduct cfg="C#1@1" id="THF"/>
    </reaction>
    <reaction id="thf_out">
      <annotation name="pathway">BTM</annotation>
      <reduct cfg="C#1@1" id="THF"/>
    </reaction>
    <reaction id="co2_out">
      <annotation name="pathway">BTM</annotation>
      <reduct cfg="C#1@1" id="CO2"/>
    </reaction>
    <reaction bidirectional="false" id="lysCA">
      <annotation name="pathway">AAS</annotation>
      <reduct cfg="C#1@1 C#2@1 C#3@1 C#4@1" id="ASP"/>
      <reduct cfg="C#1@2 C#2@2 C#3@2" id="PYR"/>
      <rproduct cfg="C#3@1 C#1@2 C#1@1 C#2@2 C#2@1 C#4@1" id="LYS"/>
      <rproduct cfg="C#3@2" id="CO2"/>
    </reaction>
    <reaction id="lys_bm">
      <annotation name="pathway">BTM</annotation>
      <reduct cfg="C#1@1 C#2@1 C#3@1 C#4@1 C#5@1 C#6@1" id="LYS"/>
    </reaction>
  </reactionnetwork>
 
  <!--  Challenging the Growth Modulon of Corynebacterium glutamicum under Glucose Limited Chemostat Conditions -->
  <!--  fluxunit in mmol g h -->

    <constraints>
      <net>
        <textual>    
g6p_bm=0.205*bm_frac;
f6p_bm=0.071*bm_frac;
r5p_bm=0.879*bm_frac;
e4p_bm=0.054*bm_frac;
gap_bm=0.129*bm_frac;
pga_bm=0.62*bm_frac;
pep_bm=0.106*bm_frac;
pyr_bm=0.229*bm_frac;
acoa_bm=2.5*bm_frac;
oaa_bm=0.486*bm_frac;
akg_bm=0.276*bm_frac;
ala_bm=0.606*bm_frac;
asx_bm=0.399*bm_frac;
cys_bm=0.087*bm_frac;
glu_bm=0.61*bm_frac;
gln_bm=0.196*bm_frac;
gly_bm=0.361*bm_frac;
ile_bm=0.202*bm_frac;
leu_bm=0.44*bm_frac;
lys_bm=0.202*bm_frac;
met_bm=0.146*bm_frac;
phe_bm=0.133*bm_frac;
pro_bm=0.17*bm_frac;
ser_bm=0.225*bm_frac;
thr_bm=0.275*bm_frac;
tyr_bm=0.081*bm_frac;
val_bm=0.284*bm_frac;

odh1 = odh2;
sdh1 = sdh2;
fumC1 = fumC2;
mqo_mdh = 2.06;

</textual>
      </net>
    <xch>
     <textual>
     
sdh1 = sdh2;
fumC1 = fumC2;

eno = 32.97;
pck_ppc = 0;
rpi = 9.25;
tkt1 = 14.86;
rpe = 5.54;
aspB=0.9905; 
mqo_mdh = 36000;
pyc_odx = 0;
mez = 0;
gapA = 300000;      
pgi = 78000;
sdh2 = 3300;

      </textual>
    </xch>
    </constraints>
     
  <configuration name="default" stationary="true">
   <input pool="GLCin" type="isotopomer">
   
      <label cfg="000000" cost="0.04" purity="0.9899">0</label> <!-- cost [€] per gram of isotopomer -->
      <label cfg="111111" cost="188" purity="0.9999">0.67</label> <!-- cost [€] per gram of isotopomer -->
      <label cfg="000001" cost="93" purity="0.9999">0.33</label> <!-- cost [€] per gram of isotopomer -->
      </input>
    <input pool="BIO" type="isotopomer"/>    
    
    <measurement>

      <model>
        <labelingmeasurement>
          <group id="msms_group_0" scale="auto">
            <errormodel>
              <textual> 0.001696+0.016496*meas_sim </textual>
            </errormodel>
            <textual>ASP[1-4:2,4]#M(0,0),(1,0),(1,1),(2,0),(2,1),(2,2),(3,1),(3,2),(4,2)</textual>
          </group>
          <group id="msms_group_1" scale="auto">
            <errormodel>
              <textual>  0.001696+0.016496*meas_sim </textual>
            </errormodel>
            <textual>GLU[1-5:1-4]#M(0,0),(1,0),(1,1),(2,1),(2,2),(3,2),(3,3),(4,3),(4,4),(5,4)</textual>
          </group>
          <group id="msms_group_2" scale="auto">
            <errormodel>
              <textual> 0.001696+0.016496*meas_sim </textual>
            </errormodel>
            <textual>SER[1-3:1,2]#M(0,0),(1,0),(1,1),(2,1),(2,2),(3,2)</textual>
          </group>
          <group id="msms_group_3" scale="auto">
            <errormodel>
              <textual> 0.001696+0.016496*meas_sim </textual>
            </errormodel>
            <textual>THR[1-4:1-3]#M(0,0),(1,0),(1,1),(2,1),(2,2),(3,2),(3,3),(4,3)</textual>
          </group>
          <group id="msms_group_4" scale="auto">
            <errormodel>
              <textual> 0.001696+0.016496*meas_sim </textual>
            </errormodel>
            <textual>HSER[1-4:1-3]#M(0,0),(1,0),(1,1),(2,1),(2,2),(3,2),(3,3),(4,3)</textual>
          </group>
          <group id="msms_group_5" scale="auto">
            <errormodel>
              <textual> 0.001696+0.016496*meas_sim </textual>
            </errormodel>
            <textual>TYR[1-9:1-8]#M(0,0),(1,0),(1,1),(2,1),(2,2),(3,2),(3,3),(4,3),(4,4),(5,4),(5,5),(6,5),(6,6),(7,6),(7,7),(8,7),(8,8),(9,8)</textual>
          </group>
          <group id="msms_group_6" scale="auto">
            <errormodel>
              <textual> 0.001696+0.016496*meas_sim </textual>
            </errormodel>
            <textual>PRO[1-5:1-4]#M(0,0),(1,0),(1,1),(2,1),(2,2),(3,2),(3,3),(4,3),(4,4),(5,4)</textual>
          </group>
          <group id="msms_group_7" scale="auto">
            <errormodel>
              <textual> 0.001696+0.016496*meas_sim </textual>
            </errormodel>
            <textual>ALA[1-3:1,2]#M(0,0),(1,0),(1,1),(2,1),(2,2),(3,2)</textual>
          </group>
          <group id="msms_group_8" scale="auto">
            <errormodel>
              <textual> 0.001696+0.016496*meas_sim </textual>
            </errormodel>
            <textual>PHE[1-9:1-8]#M(0,0),(1,0),(1,1),(2,1),(2,2),(3,2),(3,3),(4,3),(4,4),(5,4),(5,5),(6,5),(6,6),(7,6),(7,7),(8,7),(8,8),(9,8)</textual>
          </group>
          <group id="msms_group_9" scale="auto">
            <errormodel>
              <textual> 0.001696+0.016496*meas_sim </textual>
            </errormodel>
            <textual>ILE[1-6:1-5]#M(0,0),(1,0),(1,1),(2,1),(2,2),(3,2),(3,3),(4,3),(4,4),(5,4),(5,5),(6,5)</textual>
          </group>
          <group id="msms_group_10" scale="auto">
            <errormodel>
              <textual> 0.001696+0.016496*meas_sim </textual>
            </errormodel>
            <textual>LEU[1-6:1-5]#M(0,0),(1,0),(1,1),(2,1),(2,2),(3,2),(3,3),(4,3),(4,4),(5,4),(5,5),(6,5)</textual>
          </group>
          <group id="ms_group_0" scale="auto">
            <errormodel>
              <textual> 0.007797+0.009040*meas_sim </textual>
            </errormodel>
            <textual>G6P#M0,1,2,3,4,5,6</textual>
          </group>
          <group id="ms_group_1" scale="auto">
            <errormodel>
              <textual> 0.007797+0.009040*meas_sim </textual>
            </errormodel>
            <textual>FBP#M0,1,2,3,4,5,6</textual>
          </group>
          <group id="ms_group_2" scale="auto">
            <errormodel>
              <textual> 0.007797+0.009040*meas_sim </textual>
            </errormodel>
            <textual>DHAP#M0,1,2,3</textual>
          </group>
          <group id="ms_group_3" scale="auto">
            <errormodel>
              <textual> 0.007797+0.009040*meas_sim </textual>
            </errormodel>
            <textual>S7P#M0,1,2,3,4,5,6,7</textual>
          </group>
          <group id="msms_group_11" scale="auto">
            <errormodel>
              <textual> 0.001696+0.016496*meas_sim </textual>
            </errormodel>
            <textual>SUC[1-4:1,2,4]#M(0,0),(1,0),(1,1),(2,1),(2,2),(3,2),(3,3),(4,3)</textual>
          </group>
          <group id="msms_group_12" scale="auto">
            <errormodel>
              <textual> 0.001696+0.016496*meas_sim </textual>
            </errormodel>
            <textual>aKG[1-5:1-3,5]#M(0,0),(1,0),(1,1),(2,1),(2,2),(3,2),(3,3),(4,3),(4,4),(5,4)</textual>
          </group>
          <group id="ms_group_4" scale="auto">
            <errormodel>
              <textual> 0.007797+0.009040*meas_sim </textual>
            </errormodel>
            <textual>PEP#M0,1,2,3</textual>
          </group>
          <group id="msms_group_13" scale="auto">
            <errormodel>
              <textual> 0.001696+0.016496*meas_sim </textual>
            </errormodel>
            <textual>ACN[1-6:1-4]#M(0,0),(1,0),(1,1),(2,0),(2,1),(2,2),(3,1),(3,2),(3,3),(4,2),(4,3),(4,4),(5,3),(5,4),(6,4)</textual>
          </group>
          <group id="msms_group_14" scale="auto">
            <errormodel>
              <textual> 0.001696+0.016496*meas_sim </textual>
            </errormodel>
            <textual>MET[1-5:2,4]#M(0,0),(1,0),(1,1),(2,0),(2,1),(2,2),(3,0),(3,1),(3,2),(4,1),(4,2),(5,2)</textual>
          </group>
          <group id="ms_group_5" scale="auto">
            <errormodel>
              <textual> 0.007797+0.009040*meas_sim </textual>
            </errormodel>
            <textual>F6P#M0,1,2,3,4,5,6</textual>
          </group>
          <group id="ms_group_6" scale="auto">
            <errormodel>
              <textual> 0.007797+0.009040*meas_sim </textual>
            </errormodel>
            <textual>PGA#M0,1,2,3</textual>
          </group>
          <group id="ms_group_7" scale="auto">
            <errormodel>
              <textual> 0.007797+0.009040*meas_sim </textual>
            </errormodel>
            <textual>R5P#M0,1,2,3,4,5</textual>
          </group>
          <group id="ms_group_8" scale="auto">
            <errormodel>
              <textual> 0.007797+0.009040*meas_sim </textual>
            </errormodel>
            <textual>RU5P#M0,1,2,3,4,5</textual>
          </group>
          <group id="ms_group_9" scale="auto">
            <errormodel>
              <textual>  0.007797+0.009040*meas_sim </textual>
            </errormodel>
            <textual>X5P#M0,1,2,3,4,5</textual>
          </group>
          <group id="msms_group_15" scale="auto">
            <errormodel>
              <textual> 0.001696+0.016496*meas_sim </textual>
            </errormodel>
            <textual>FUM[1-4:1,2,4]#M(0,0),(1,0),(1,1),(2,1),(2,2),(3,2),(3,3),(4,3)</textual>
          </group>
          <group id="ms_group_10" scale="auto">
            <errormodel>
              <textual> 0.007797+0.009040*meas_sim </textual>
            </errormodel>
            <textual>MAL#M0,1,2,3,4</textual>
          </group>
          <group id="msms_group_16" scale="auto">
            <errormodel>
              <textual> 0.001696+0.016496*meas_sim </textual>
            </errormodel>
            <textual>GLY[1,2:1]#M(0,0),(1,0),(1,1),(2,1)</textual>
          </group>
          <group id="msms_group_17" scale="auto">
            <errormodel>
              <textual> 0.001696+0.016496*meas_sim </textual>
            </errormodel>
            <textual>VAL[1-5:1-4]#M(0,0),(1,0),(1,1),(2,1),(2,2),(3,2),(3,3),(4,3),(4,4),(5,4)</textual>
          </group>
          <group id="msms_group_18" scale="auto">
            <errormodel>
              <textual> 0.001696+0.016496*meas_sim </textual>
            </errormodel>
            <textual>GLN[1-5:1-3,5]#M(0,0),(1,0),(1,1),(2,1),(2,2),(3,2),(3,3),(4,3),(4,4),(5,4)</textual>
          </group>
          <group id="msms_group_19" scale="auto">
            <errormodel>
              <textual> 0.001696+0.016496*meas_sim </textual>
            </errormodel>
            <textual>ASN[1-4:2,4]#M(0,0),(1,0),(1,1),(2,0),(2,1),(2,2),(3,1),(3,2),(4,2)</textual>
          </group>
        </labelingmeasurement>
        <fluxmeasurement>
          <netflux id="fp_0">
            <textual>glc_upt</textual>
          </netflux>
          <netflux id="fp_1">
            <textual>mu_mes</textual>
          </netflux>
          <netflux id="fp_2">
            <textual>co2_out</textual>
          </netflux>
        </fluxmeasurement>
      </model>

      <data>	      
	<dlabel/>

	<!-- DUMMY VALUES, IGNORE -->
        <datum id="msms_group_0" stddev="0.1" weight="0,0">0.0</datum>
        <datum id="msms_group_0" stddev="0.1" weight="1,0">0.0</datum>
        <datum id="msms_group_0" stddev="0.1" weight="1,1">0.0</datum>
        <datum id="msms_group_0" stddev="0.1" weight="2,0">0.0</datum>
        <datum id="msms_group_0" stddev="0.1" weight="2,1">0.0</datum>
        <datum id="msms_group_0" stddev="0.1" weight="2,2">0.0</datum>
        <datum id="msms_group_0" stddev="0.1" weight="3,1">0.0</datum>
        <datum id="msms_group_0" stddev="0.1" weight="3,2">0.0</datum>
	<datum id="msms_group_0" stddev="0.1" weight="4,2">0.0</datum>

        <datum id="msms_group_1" stddev="0.1" weight="0,0">0.0</datum>
        <datum id="msms_group_1" stddev="0.1" weight="1,0">0.0</datum>
        <datum id="msms_group_1" stddev="0.1" weight="1,1">0.0</datum>
        <datum id="msms_group_1" stddev="0.1" weight="2,1">0.0</datum>
        <datum id="msms_group_1" stddev="0.1" weight="2,2">0.0</datum>
        <datum id="msms_group_1" stddev="0.1" weight="3,2">0.0</datum>
        <datum id="msms_group_1" stddev="0.1" weight="3,3">0.0</datum>
        <datum id="msms_group_1" stddev="0.1" weight="4,3">0.0</datum>
        <datum id="msms_group_1" stddev="0.1" weight="4,4">0.0</datum>
	<datum id="msms_group_1" stddev="0.1" weight="5,4">0.0</datum>

        <datum id="msms_group_2" stddev="0.1" weight="0,0">0.0</datum>
        <datum id="msms_group_2" stddev="0.1" weight="1,0">0.0</datum>
        <datum id="msms_group_2" stddev="0.1" weight="1,1">0.0</datum>
        <datum id="msms_group_2" stddev="0.1" weight="2,1">0.0</datum>
        <datum id="msms_group_2" stddev="0.1" weight="2,2">0.0</datum>
	<datum id="msms_group_2" stddev="0.1" weight="3,2">0.0</datum>

        <datum id="msms_group_3" stddev="0.1" weight="0,0">0.0</datum>
        <datum id="msms_group_3" stddev="0.1" weight="1,0">0.0</datum>
        <datum id="msms_group_3" stddev="0.1" weight="1,1">0.0</datum>
        <datum id="msms_group_3" stddev="0.1" weight="2,1">0.0</datum>
        <datum id="msms_group_3" stddev="0.1" weight="2,2">0.0</datum>
        <datum id="msms_group_3" stddev="0.1" weight="3,2">0.0</datum>
        <datum id="msms_group_3" stddev="0.1" weight="3,3">0.0</datum>
	<datum id="msms_group_3" stddev="0.1" weight="4,3">0.0</datum>

        <datum id="msms_group_4" stddev="0.1" weight="0,0">0.0</datum>
        <datum id="msms_group_4" stddev="0.1" weight="1,0">0.0</datum>
        <datum id="msms_group_4" stddev="0.1" weight="1,1">0.0</datum>
        <datum id="msms_group_4" stddev="0.1" weight="2,1">0.0</datum>
        <datum id="msms_group_4" stddev="0.1" weight="2,2">0.0</datum>
        <datum id="msms_group_4" stddev="0.1" weight="3,2">0.0</datum>
        <datum id="msms_group_4" stddev="0.1" weight="3,3">0.0</datum>
	<datum id="msms_group_4" stddev="0.1" weight="4,3">0.0</datum>

        <datum id="msms_group_5" stddev="0.1" weight="0,0">0.0</datum>
        <datum id="msms_group_5" stddev="0.1" weight="1,0">0.0</datum>
        <datum id="msms_group_5" stddev="0.1" weight="1,1">0.0</datum>
        <datum id="msms_group_5" stddev="0.1" weight="2,1">0.0</datum>
        <datum id="msms_group_5" stddev="0.1" weight="2,2">0.0</datum>
        <datum id="msms_group_5" stddev="0.1" weight="3,2">0.0</datum>
        <datum id="msms_group_5" stddev="0.1" weight="3,3">0.0</datum>
        <datum id="msms_group_5" stddev="0.1" weight="4,3">0.0</datum>
        <datum id="msms_group_5" stddev="0.1" weight="4,4">0.0</datum>
        <datum id="msms_group_5" stddev="0.1" weight="5,4">0.0</datum>
        <datum id="msms_group_5" stddev="0.1" weight="5,5">0.0</datum>
        <datum id="msms_group_5" stddev="0.1" weight="6,5">0.0</datum>
        <datum id="msms_group_5" stddev="0.1" weight="6,6">0.0</datum>
        <datum id="msms_group_5" stddev="0.1" weight="7,6">0.0</datum>
        <datum id="msms_group_5" stddev="0.1" weight="7,7">0.0</datum>
        <datum id="msms_group_5" stddev="0.1" weight="8,7">0.0</datum>
        <datum id="msms_group_5" stddev="0.1" weight="8,8">0.0</datum>
	<datum id="msms_group_5" stddev="0.1" weight="9,8">0.0</datum>

        <datum id="msms_group_6" stddev="0.1" weight="0,0">0.0</datum>
        <datum id="msms_group_6" stddev="0.1" weight="1,0">0.0</datum>
        <datum id="msms_group_6" stddev="0.1" weight="1,1">0.0</datum>
        <datum id="msms_group_6" stddev="0.1" weight="2,1">0.0</datum>
        <datum id="msms_group_6" stddev="0.1" weight="2,2">0.0</datum>
        <datum id="msms_group_6" stddev="0.1" weight="3,2">0.0</datum>
        <datum id="msms_group_6" stddev="0.1" weight="3,3">0.0</datum>
        <datum id="msms_group_6" stddev="0.1" weight="4,3">0.0</datum>
        <datum id="msms_group_6" stddev="0.1" weight="4,4">0.0</datum>
	<datum id="msms_group_6" stddev="0.1" weight="5,4">0.0</datum>

        <datum id="msms_group_7" stddev="0.1" weight="0,0">0.0</datum>
        <datum id="msms_group_7" stddev="0.1" weight="1,0">0.0</datum>
        <datum id="msms_group_7" stddev="0.1" weight="1,1">0.0</datum>
        <datum id="msms_group_7" stddev="0.1" weight="2,1">0.0</datum>
        <datum id="msms_group_7" stddev="0.1" weight="2,2">0.0</datum>
	<datum id="msms_group_7" stddev="0.1" weight="3,2">0.0</datum>

        <datum id="msms_group_8" stddev="0.1" weight="0,0">0.0</datum>
        <datum id="msms_group_8" stddev="0.1" weight="1,0">0.0</datum>
        <datum id="msms_group_8" stddev="0.1" weight="1,1">0.0</datum>
        <datum id="msms_group_8" stddev="0.1" weight="2,1">0.0</datum>
        <datum id="msms_group_8" stddev="0.1" weight="2,2">0.0</datum>
        <datum id="msms_group_8" stddev="0.1" weight="3,2">0.0</datum>
        <datum id="msms_group_8" stddev="0.1" weight="3,3">0.0</datum>
        <datum id="msms_group_8" stddev="0.1" weight="4,3">0.0</datum>
        <datum id="msms_group_8" stddev="0.1" weight="4,4">0.0</datum>
        <datum id="msms_group_8" stddev="0.1" weight="5,4">0.0</datum>
        <datum id="msms_group_8" stddev="0.1" weight="5,5">0.0</datum>
        <datum id="msms_group_8" stddev="0.1" weight="6,5">0.0</datum>
        <datum id="msms_group_8" stddev="0.1" weight="6,6">0.0</datum>
        <datum id="msms_group_8" stddev="0.1" weight="7,6">0.0</datum>
        <datum id="msms_group_8" stddev="0.1" weight="7,7">0.0</datum>
        <datum id="msms_group_8" stddev="0.1" weight="8,7">0.0</datum>
        <datum id="msms_group_8" stddev="0.1" weight="8,8">0.0</datum>
	<datum id="msms_group_8" stddev="0.1" weight="9,8">0.0</datum>

        <datum id="msms_group_9" stddev="0.1" weight="0,0">0.0</datum>
        <datum id="msms_group_9" stddev="0.1" weight="1,0">0.0</datum>
        <datum id="msms_group_9" stddev="0.1" weight="1,1">0.0</datum>
        <datum id="msms_group_9" stddev="0.1" weight="2,1">0.0</datum>
        <datum id="msms_group_9" stddev="0.1" weight="2,2">0.0</datum>
        <datum id="msms_group_9" stddev="0.1" weight="3,2">0.0</datum>
        <datum id="msms_group_9" stddev="0.1" weight="3,3">0.0</datum>
        <datum id="msms_group_9" stddev="0.1" weight="4,3">0.0</datum>
        <datum id="msms_group_9" stddev="0.1" weight="4,4">0.0</datum>
        <datum id="msms_group_9" stddev="0.1" weight="5,4">0.0</datum>
        <datum id="msms_group_9" stddev="0.1" weight="5,5">0.0</datum>
	<datum id="msms_group_9" stddev="0.1" weight="6,5">0.0</datum>

        <datum id="msms_group_10" stddev="0.1" weight="0,0">0.0</datum>
        <datum id="msms_group_10" stddev="0.1" weight="1,0">0.0</datum>
        <datum id="msms_group_10" stddev="0.1" weight="1,1">0.0</datum>
        <datum id="msms_group_10" stddev="0.1" weight="2,1">0.0</datum>
        <datum id="msms_group_10" stddev="0.1" weight="2,2">0.0</datum>
        <datum id="msms_group_10" stddev="0.1" weight="3,2">0.0</datum>
        <datum id="msms_group_10" stddev="0.1" weight="3,3">0.0</datum>
        <datum id="msms_group_10" stddev="0.1" weight="4,3">0.0</datum>
        <datum id="msms_group_10" stddev="0.1" weight="4,4">0.0</datum>
        <datum id="msms_group_10" stddev="0.1" weight="5,4">0.0</datum>
        <datum id="msms_group_10" stddev="0.1" weight="5,5">0.0</datum>
	<datum id="msms_group_10" stddev="0.1" weight="6,5">0.0</datum>

        <datum id="ms_group_0" stddev="0.1" weight="0">0.0</datum>
        <datum id="ms_group_0" stddev="0.1" weight="1">0.0</datum>
        <datum id="ms_group_0" stddev="0.1" weight="2">0.0</datum>
        <datum id="ms_group_0" stddev="0.1" weight="3">0.0</datum>
        <datum id="ms_group_0" stddev="0.1" weight="4">0.0</datum>
        <datum id="ms_group_0" stddev="0.1" weight="5">0.0</datum>
	<datum id="ms_group_0" stddev="0.1" weight="6">0.0</datum>

        <datum id="ms_group_1" stddev="0.1" weight="0">0.0</datum>
        <datum id="ms_group_1" stddev="0.1" weight="1">0.0</datum>
        <datum id="ms_group_1" stddev="0.1" weight="2">0.0</datum>
        <datum id="ms_group_1" stddev="0.1" weight="3">0.0</datum>
	<datum id="ms_group_1" stddev="0.1" weight="4">0.0</datum>
        <datum id="ms_group_1" stddev="0.1" weight="5">0.0</datum>
	<datum id="ms_group_1" stddev="0.1" weight="6">0.0</datum>

        <datum id="ms_group_2" stddev="0.1" weight="0">0.0</datum>
        <datum id="ms_group_2" stddev="0.1" weight="1">0.0</datum>
        <datum id="ms_group_2" stddev="0.1" weight="2">0.0</datum>
	<datum id="ms_group_2" stddev="0.1" weight="3">0.0</datum>

        <datum id="ms_group_3" stddev="0.1" weight="0">0.0</datum>
        <datum id="ms_group_3" stddev="0.1" weight="1">0.0</datum>
        <datum id="ms_group_3" stddev="0.1" weight="2">0.0</datum>
        <datum id="ms_group_3" stddev="0.1" weight="3">0.0</datum>
        <datum id="ms_group_3" stddev="0.1" weight="4">0.0</datum>
        <datum id="ms_group_3" stddev="0.1" weight="5">0.0</datum>
        <datum id="ms_group_3" stddev="0.1" weight="6">0.0</datum>
	<datum id="ms_group_3" stddev="0.1" weight="7">0.0</datum>

        <datum id="msms_group_11" stddev="0.1" weight="0,0">0.0</datum>
        <datum id="msms_group_11" stddev="0.1" weight="1,0">0.0</datum>
        <datum id="msms_group_11" stddev="0.1" weight="1,1">0.0</datum>
        <datum id="msms_group_11" stddev="0.1" weight="2,1">0.0</datum>
        <datum id="msms_group_11" stddev="0.1" weight="2,2">0.0</datum>
        <datum id="msms_group_11" stddev="0.1" weight="3,2">0.0</datum>
        <datum id="msms_group_11" stddev="0.1" weight="3,3">0.0</datum>
        <datum id="msms_group_11" stddev="0.1" weight="4,3">0.0</datum>
	
	<datum id="msms_group_12" stddev="0.1" weight="0,0">0.0</datum>
        <datum id="msms_group_12" stddev="0.1" weight="1,0">0.0</datum>
        <datum id="msms_group_12" stddev="0.1" weight="1,1">0.0</datum>
        <datum id="msms_group_12" stddev="0.1" weight="2,1">0.0</datum>
        <datum id="msms_group_12" stddev="0.1" weight="2,2">0.0</datum>
        <datum id="msms_group_12" stddev="0.1" weight="3,2">0.0</datum>
        <datum id="msms_group_12" stddev="0.1" weight="3,3">0.0</datum>
        <datum id="msms_group_12" stddev="0.1" weight="4,3">0.0</datum>
        <datum id="msms_group_12" stddev="0.1" weight="4,4">0.0</datum>
        <datum id="msms_group_12" stddev="0.1" weight="5,4">0.0</datum>
	
	<datum id="ms_group_4" stddev="0.1" weight="0">0.0</datum>
        <datum id="ms_group_4" stddev="0.1" weight="1">0.0</datum>
        <datum id="ms_group_4" stddev="0.1" weight="2">0.0</datum>
        <datum id="ms_group_4" stddev="0.1" weight="3">0.0</datum>
	
	<datum id="msms_group_13" stddev="0.1" weight="0,0">0.0</datum>
        <datum id="msms_group_13" stddev="0.1" weight="1,0">0.0</datum>
        <datum id="msms_group_13" stddev="0.1" weight="1,1">0.0</datum>
        <datum id="msms_group_13" stddev="0.1" weight="2,0">0.0</datum>
        <datum id="msms_group_13" stddev="0.1" weight="2,1">0.0</datum>
        <datum id="msms_group_13" stddev="0.1" weight="2,2">0.0</datum>
        <datum id="msms_group_13" stddev="0.1" weight="3,1">0.0</datum>
        <datum id="msms_group_13" stddev="0.1" weight="3,2">0.0</datum>
        <datum id="msms_group_13" stddev="0.1" weight="3,3">0.0</datum>
        <datum id="msms_group_13" stddev="0.1" weight="4,2">0.0</datum>
        <datum id="msms_group_13" stddev="0.1" weight="4,3">0.0</datum>
        <datum id="msms_group_13" stddev="0.1" weight="4,4">0.0</datum>
        <datum id="msms_group_13" stddev="0.1" weight="5,3">0.0</datum>
        <datum id="msms_group_13" stddev="0.1" weight="5,4">0.0</datum>
        <datum id="msms_group_13" stddev="0.1" weight="6,4">0.0</datum>
	
	<datum id="msms_group_14" stddev="0.1" weight="0,0">0.0</datum>
        <datum id="msms_group_14" stddev="0.1" weight="1,0">0.0</datum>
        <datum id="msms_group_14" stddev="0.1" weight="1,1">0.0</datum>
        <datum id="msms_group_14" stddev="0.1" weight="2,0">0.0</datum>
        <datum id="msms_group_14" stddev="0.1" weight="2,1">0.0</datum>
        <datum id="msms_group_14" stddev="0.1" weight="2,2">0.0</datum>
        <datum id="msms_group_14" stddev="0.1" weight="3,0">0.0</datum>
        <datum id="msms_group_14" stddev="0.1" weight="3,1">0.0</datum>
        <datum id="msms_group_14" stddev="0.1" weight="3,2">0.0</datum>
        <datum id="msms_group_14" stddev="0.1" weight="4,1">0.0</datum>
        <datum id="msms_group_14" stddev="0.1" weight="4,2">0.0</datum>
        <datum id="msms_group_14" stddev="0.1" weight="5,2">0.0</datum>
	
	<datum id="ms_group_5" stddev="0.1" weight="0">0.0</datum>
        <datum id="ms_group_5" stddev="0.1" weight="1">0.0</datum>
        <datum id="ms_group_5" stddev="0.1" weight="2">0.0</datum>
        <datum id="ms_group_5" stddev="0.1" weight="3">0.0</datum>
        <datum id="ms_group_5" stddev="0.1" weight="4">0.0</datum>
        <datum id="ms_group_5" stddev="0.1" weight="5">0.0</datum>
        <datum id="ms_group_5" stddev="0.1" weight="6">0.0</datum>
	
	<datum id="ms_group_6" stddev="0.1" weight="0">0.0</datum>
        <datum id="ms_group_6" stddev="0.1" weight="1">0.0</datum>
        <datum id="ms_group_6" stddev="0.1" weight="2">0.0</datum>
        <datum id="ms_group_6" stddev="0.1" weight="3">0.0</datum>
	
	<datum id="ms_group_7" stddev="0.1" weight="0">0.0</datum>
        <datum id="ms_group_7" stddev="0.1" weight="1">0.0</datum>
        <datum id="ms_group_7" stddev="0.1" weight="2">0.0</datum>
        <datum id="ms_group_7" stddev="0.1" weight="3">0.0</datum>
        <datum id="ms_group_7" stddev="0.1" weight="4">0.0</datum>
        <datum id="ms_group_7" stddev="0.1" weight="5">0.0</datum>
	
	<datum id="ms_group_8" stddev="0.1" weight="0">0.0</datum>
        <datum id="ms_group_8" stddev="0.1" weight="1">0.0</datum>
        <datum id="ms_group_8" stddev="0.1" weight="2">0.0</datum>
        <datum id="ms_group_8" stddev="0.1" weight="3">0.0</datum>
        <datum id="ms_group_8" stddev="0.1" weight="4">0.0</datum>
        <datum id="ms_group_8" stddev="0.1" weight="5">0.0</datum>
	
	<datum id="ms_group_9" stddev="0.1" weight="0">0.0</datum>
        <datum id="ms_group_9" stddev="0.1" weight="1">0.0</datum>
        <datum id="ms_group_9" stddev="0.1" weight="2">0.0</datum>
        <datum id="ms_group_9" stddev="0.1" weight="3">0.0</datum>
        <datum id="ms_group_9" stddev="0.1" weight="4">0.0</datum>
	<datum id="ms_group_9" stddev="0.1" weight="5">0.0</datum>

        <datum id="msms_group_15" stddev="0.1" weight="0,0">0.0</datum>
        <datum id="msms_group_15" stddev="0.1" weight="1,0">0.0</datum>
        <datum id="msms_group_15" stddev="0.1" weight="1,1">0.0</datum>
        <datum id="msms_group_15" stddev="0.1" weight="2,1">0.0</datum>
        <datum id="msms_group_15" stddev="0.1" weight="2,2">0.0</datum>
        <datum id="msms_group_15" stddev="0.1" weight="3,2">0.0</datum>
        <datum id="msms_group_15" stddev="0.1" weight="3,3">0.0</datum>
	<datum id="msms_group_15" stddev="0.1" weight="4,3">0.0</datum>

        <datum id="ms_group_10" stddev="0.1" weight="0">0.0</datum>
        <datum id="ms_group_10" stddev="0.1" weight="1">0.0</datum>
        <datum id="ms_group_10" stddev="0.1" weight="2">0.0</datum>
        <datum id="ms_group_10" stddev="0.1" weight="3">0.0</datum>
	<datum id="ms_group_10" stddev="0.1" weight="4">0.0</datum>

        <datum id="msms_group_16" stddev="0.1" weight="0,0">0.0</datum>
        <datum id="msms_group_16" stddev="0.1" weight="1,0">0.0</datum>
        <datum id="msms_group_16" stddev="0.1" weight="1,1">0.0</datum>
	<datum id="msms_group_16" stddev="0.1" weight="2,1">0.0</datum>

        <datum id="msms_group_17" stddev="0.1" weight="0,0">0.0</datum>
        <datum id="msms_group_17" stddev="0.1" weight="1,0">0.0</datum>
        <datum id="msms_group_17" stddev="0.1" weight="1,1">0.0</datum>
        <datum id="msms_group_17" stddev="0.1" weight="2,1">0.0</datum>
        <datum id="msms_group_17" stddev="0.1" weight="2,2">0.0</datum>
        <datum id="msms_group_17" stddev="0.1" weight="3,2">0.0</datum>
        <datum id="msms_group_17" stddev="0.1" weight="3,3">0.0</datum>
        <datum id="msms_group_17" stddev="0.1" weight="4,3">0.0</datum>
        <datum id="msms_group_17" stddev="0.1" weight="4,4">0.0</datum>
	<datum id="msms_group_17" stddev="0.1" weight="5,4">0.0</datum>

        <datum id="msms_group_18" stddev="0.1" weight="0,0">0.0</datum>
        <datum id="msms_group_18" stddev="0.1" weight="1,0">0.0</datum>
        <datum id="msms_group_18" stddev="0.1" weight="1,1">0.0</datum>
        <datum id="msms_group_18" stddev="0.1" weight="2,1">0.0</datum>
        <datum id="msms_group_18" stddev="0.1" weight="2,2">0.0</datum>
        <datum id="msms_group_18" stddev="0.1" weight="3,2">0.0</datum>
        <datum id="msms_group_18" stddev="0.1" weight="3,3">0.0</datum>
        <datum id="msms_group_18" stddev="0.1" weight="4,3">0.0</datum>
        <datum id="msms_group_18" stddev="0.1" weight="4,4">0.0</datum>
	<datum id="msms_group_18" stddev="0.1" weight="5,4">0.0</datum>

        <datum id="msms_group_19" stddev="0.1" weight="0,0">0.0</datum>
        <datum id="msms_group_19" stddev="0.1" weight="1,0">0.0</datum>
        <datum id="msms_group_19" stddev="0.1" weight="1,1">0.0</datum>
        <datum id="msms_group_19" stddev="0.1" weight="2,0">0.0</datum>
        <datum id="msms_group_19" stddev="0.1" weight="2,1">0.0</datum>
        <datum id="msms_group_19" stddev="0.1" weight="2,2">0.0</datum>
        <datum id="msms_group_19" stddev="0.1" weight="3,1">0.0</datum>
        <datum id="msms_group_19" stddev="0.1" weight="3,2">0.0</datum>
	<datum id="msms_group_19" stddev="0.1" weight="4,2">0.0</datum>
        
        <datum id="fp_0" stddev="0.1">0.0</datum> <!-- r_GLC [mmol/g/h]-->
        <datum id="fp_1" stddev="0.1">0.0</datum> <!-- mu [1/h] -->
	<datum id="fp_2" stddev="0.1">0.0</datum> <!-- r_CO2 [mmol/g/h]-->

      </data>
    </measurement>
    <simulation method="auto" type="auto">
      <variables>
      
        <fluxvalue flux="glc_upt" type="net">1.8</fluxvalue>
        <fluxvalue flux="gnd" type="net">1.22</fluxvalue>
        <!--<fluxvalue flux="mqo_mdh" type="net">2.06</fluxvalue>--> 
        <fluxvalue flux="mu_mes" type="net">0.2</fluxvalue>
        <fluxvalue flux="pyk" type="net">1.82</fluxvalue>
        <!--<fluxvalue flux="aspB" type="xch">0.9905</fluxvalue>--> 
        <!--<fluxvalue flux="eno" type="xch">32.97</fluxvalue>-->
        <fluxvalue flux="fda" type="xch">0.1</fluxvalue>
        <fluxvalue flux="fumC1" type="xch">0.6</fluxvalue>
        <!--<fluxvalue flux="gapA" type="xch">300000</fluxvalue>-->
        <!--<fluxvalue flux="mez" type="xch">0</fluxvalue>-->
        <!--<fluxvalue flux="mqo_mdh" type="xch">36000</fluxvalue>-->
        <!--<fluxvalue flux="pck_ppc" type="xch">0</fluxvalue>-->
        <!--<fluxvalue flux="pgi" type="xch">78000</fluxvalue>-->
        <!--<fluxvalue flux="pyc_odx" type="xch">0</fluxvalue>-->
        <!--<fluxvalue flux="rpe" type="xch">5.54</fluxvalue>-->
        <!--<fluxvalue flux="rpi" type="xch">9.25</fluxvalue>-->
        <!--<fluxvalue flux="sdh2" type="xch">3300</fluxvalue>-->
        <fluxvalue flux="tal" type="xch">0.17</fluxvalue>
        <!--<fluxvalue flux="tkt1" type="xch">14.86</fluxvalue>-->
        <fluxvalue flux="tkt2" type="xch">0.15</fluxvalue>
        <fluxvalue flux="tpi" type="xch">2.46</fluxvalue>
      </variables>
    </simulation>
  </configuration>

</fluxml>
